# Supplementary material for: Climate change impacts shifting landscape of the dairy industry in Hawai‘i
Source: Transl Anim Sci. 2022 May 16;6(2):txac064. doi: 10.1093/tas/txac064 (PMC9217760; doi:10.1093/tas/txac064)
Supplement: txac064_suppl_Supplementary_Tables [file txac064_suppl_supplementary_tables.xlsx]

## Sheet: Supplimentary_Table_S1
Supplementary Table S1. Spatial Range of annual climatic parameters in the "OK Dairy" and the "UP Dairy" sites.
Annual Climate Parameters	Spatial Range in "OK Dairy"	Spatial Range in "UP Dairy"
Rainfall	3308 to 4386 mm	953 to 1466 mm
Relative humidity	73 to 85 %	71 to 80 %
Soil moisture	0.66 to 0.71 Ratio	0.43 to 0.87 Ratio
Average temperature	18.4 to 22.3 °C	21.4 to 23.5 °C
Average minimum temperature	14.7 to 18.7 °C	17.5 to 19.7 °C
Average maximum temperature	22.8 to 26.3 °C	26 to 28 °C
Cloud cover	0.52 to 0.52 Ratio	0.42 to 0.42 Ratio
Solar radiation	211 to 229 W/m2	235 to 250 W/m2
Evapotranspiration	763 to 1457 mm	112 to 1533 mm

## Sheet: Supplimentary_Table_S2
Supplementary Table S2. The number of hours cows suffered from heat stress from March to December. Hours of heat stress was determined based on monthly average THI values.
Location	Cows	Hours of heat stress based on THI
		Mar	Apr	May	Jun	Jul	Aug	Sep	Oct	Nov	Dec
OK Dairy	High lactating dairy cows	3	8	9	13	15	17	15	13	9	7	THI>68
	Low lactating dairy cows	0	0	0	0	1	5	3	0	0	0	THI>72
UP Dairy	High lactating dairy cows	9	14	15	24	24	24	24	22	16	10	THI>68
	Low lactating dairy cows	0	0	0	7	9	11	9	8	4	0	THI>72

## Sheet: Supplimentary_Table_S3
Supplementary Table S3. Grass growth and pasture availability
Year/Period		Season	Average monthly Rainfall (mm)	Monthly Forage Production (Kg)	Monthly Available Forage (Kg)	Future Changes in Available forage (kg)	Productivity Ratio (OK Dairy/UP Dairy)
Tropical Rainforest Climate OK Dairy	Current (1920-2019 Avg)	Wet Season	407.667	69877	34938.5	_	_
		Dry Season	251.667	43137.5	21568.7	_	_
	Mid Century	Wet Season	440.667	75533.4	37766.7	2828.22	_
		Dry Season	266.667	45708.6	22854.3	1285.55	_
	End Century	Wet Season	460.667	78961.6	39480.8	4542.29	_
		Dry Season	299.667	51365	25682.5	4113.77	_
Tropical Savanna Climate UP Dairy	Current (1920-2019 Avg)	Wet Season	119.333	20454.6	10227.3	_	03:01:00
		Dry Season	75	12855.5	6427.77	_	03:01:00
	Mid Century	Wet Season	109.333	18740.5	9370.26	-857.036	04:01:00
		Dry Season	71	12169.9	6084.95	-342.814	04:01:00
	End Century	Wet Season	106.333	18226.3	9113.15	-1114.15	04:01:00
		Dry Season	67	11484.3	5742.14	-685.629	04:01:00
Notes: Average monthly rainfall (mm) was the rainfall averaged within six months during each dry and wet season. Forage production (Kg) is the total grass amount per 100 acres during the season specified, which was predicted using the Hawai‘i forage production estimator tool (see ‘Methods’). Available forage is the forage that is consumed during grazing; usually, animals consume half, and the oth…
